# Supplementary material for: Elemental Composition and Strontium Isotopic Ratio Analysis of Industrial Hemp (Cannabis sativa L.) for Textile Applications
Source: Molecules. 2025 Nov 27;30(23):4573. doi: 10.3390/molecules30234573 (PMC12692789; doi:10.3390/molecules30234573)
Supplement: Supplementary file 1 [file molecules-30-04573-s001.zip]

Archive with 1 entries (1 files):
- molecules-3956402-supplementary.pdf
